# Supplementary material for: Allelic diversity and selection at the MHC class I and class II in a bottlenecked bird of prey, the White-tailed Eagle
Source: BMC Evol Biol. 2019 Jan 5;19:2. doi: 10.1186/s12862-018-1338-3 (PMC6321662; doi:10.1186/s12862-018-1338-3)
Supplement: Supplementary file 1 — White-tailed Eagle MHC seqences. (FASTA 9 kb) [file 12862_2018_1338_MOESM1_ESM.fasta]

>MK186004 [organism=Haliaeetus albicilla] MHC class I antigen gene, Haal-01 allele, exon 3 and partial cds
GCTCACACGCTGCAGCACATGCACGGCTGTGACATCCTGGAGGACGGCAGCACCAGGGGGTATCTGCAGGACGCCTATGATGGGAGGGATTTCATCGCCTTCGACTTGGACACGATGTCATTCACTGCAGCAGATGCGGTGGCGCAAATCACCAAGAGGAGGTGGGAGAAGGACGGGAGTGAAGCTGCACGGCGGAAGCACTACCTGCAGAACACCTGCATCGAGTGGCTGAGGAAATACGTGAGCTACGGGCGGGCCGTGCTGGAGAGGAAA
>MK186005 [organism=Haliaeetus albicilla] MHC class I antigen gene, Haal-02 allele, exon 3 and partial cds
GCTCACACGCTGCAGCACATGCACGGCTGTGACATCCTGGAGGACGGCAGCACCAGGGGGTATCTGCAGGACGCCTATGATGGGAGGAATTTCATCGCCTTCGACTTGGACACGATGTCATTCACTGCAGCAGATGCGGTGGCGCAAATCACCAAGAGGAGGTGGGAGAAGGACGGGAGTGAAGCTGCACGGCGGAAGCACTACCTGCAGAACACCTGCATCGAGTGGCTGAGGAAATACGTGAGCTACGGGCGGGCCGTGCTGGAGAGGAAA
>MK186006 [organism=Haliaeetus albicilla] MHC class I antigen gene, Haal-03 allele, exon 3 and partial cds
GCTCACACGCTGCAGCGCATGTACGGCTGTGACATCCTGGAGGACGGCAGCACCAGGGGGTATCTGCAGGACGCCTATGATGGGAGGGATTTCATCGCCTTCGACTTGGACACGATGTCATTCACTGCAGCAGATGCAGGAGCAGAAATCACCAAGAGGAAGTGGGAGAAGGACGGGAGTGAAGCTGAGCACTGGAAGCACTACCTGCAGAACACCTGCATCGAGTGGCTGAGGAAATACGTGAGCTACGGGCGGGCCGTGCTGGAGAGGAAA
>MK186007 [organism=Haliaeetus albicilla] MHC class I antigen gene, Haal-04 allele, exon 3 and partial cds
GCTCACACGCTGCAGCGCATGTACGGCTGTGACATCCTGGAGGACGGCAGCACCAGGGGGTATCGGCAGATCGCCTACGATGGGAGGGATTTCATCGCCTTCGACTTGGACACAAAGACATTCACTGCAGCAGACGCAGCAGCAGAAATCACCAAGAGGAAGTGGGAGAAGGACGGGACTGTCGCTGAGGACTGGAAGCACTACCTGCAGAACACCTGCATCGAGTGGCTGAGGAAATACGTGAGCTACGGGCGGGCCGTGCTGGAGAGGAAA
>MK186008 [organism=Haliaeetus albicilla] MHC class I antigen gene, Haal-05 allele, exon 3 and partial cds
GCTCACACGCTGCAGCGCATGTACGGCTGTGACATCCTGGAGGACGGCAGCACCAGGGGGTATCAGCAGATCGCCTACGATGGGAGGGATTTCATCGCCTTCGACTTGGACACAAAGACATTCACTGCAGCAGACGCAGCAGCAGAAATCACCAAGAGGAAGTGGGAGAAGGACGGGACTGTCGCTGAGGACTGGAAGCACTACCTGCAGAACACCTGCATCGAGTGGCTGAGGAAATACGTGAGCTACGGGCGGGCCGTGCTGGAGAGGAAA
>MK186009 [organism=Haliaeetus albicilla] MHC class I antigen gene, Haal-06 allele, exon 3 and partial cds
GCTCACACGCTGCAGCGCATGTACGGCTGTGACATCCTGGAGGACGGCAGCACCAGGGGGTATCAGCAGATCGCCTACGATGGGAGGGATTTCATCGCCTTCGACTTGGACACAAAGACATTCACTGCAGCAGACGCAGCAGCAGAAATCACCAAGAGGAAGTGGGAGAAGGACGGGAGTGAAGCTGAGCACTGGAAGCACTACCTGCAGAACACCTGCATCGAGTGGCTGAGGAAATACGTGAGCTACGGGCGGGCCGTGCTGGAGAGGAAA
>MK186010 [organism=Haliaeetus albicilla] MHC class I antigen gene, Haal-07 allele, exon 3 and partial cds
GCTCACACGCTGCAGCGCATGTACGGCTGTGACATCCTGGAGGACGGCAGCACCAGGGGGTATCAGCAGATCGCCTACGATGGGAGGGATTTCATCGCCTTCGACTTGGACACAAAGACATTCACTGCAGCAGACGCAGCAGCAGAAATCACCAAGAGGAAGTGGGAGAAGGACGGGAGTGAAGCTGAGGACTGGAAGCACTACCTGCAGAACACCTGCATCGAGTGGCTGAGGAAATACGTGAGCTACGGGCGGGCCGTGCTGGAGAGGAAA
>MK186011 [organism=Haliaeetus albicilla] MHC class I antigen gene, Haal-08 allele, exon 3 and partial cds
GCTCACACGCTGCAGCACATGTACGGCTGTGACATCCTGGAGGACGGCAGCACCAGGGGGTATCAGCAGATCGCCTACGATGGGAGGGATTTCATCGCCTTCGACTTGGACACAAAGACATTCACTGCAGCAGATGCAGGAGCAGAAATCACCAAGAGGAAGTGGGAGAAGGACGGGACTGTCGCTGAGCACTGGAAGCACTACCTGCAGAACACCTGCATCGAGTGGCTGAGGAAATACGTGAGCTACGGGCGGGCCGTGCTGGAGAGGAAA
>MK186012 [organism=Haliaeetus albicilla] MHC class I antigen gene, Haal-09 allele, exon 3 and partial cds
GCTCACATGCTGCAGCGCATGTACGGCTGTGACATCCTGGAGGACGGCAGCACCAGGGGGTATCGGCAGATCGCCTATGATGGGAGGGATTTCATCGCCTTCGACTTGGACACAAAGACATTCACTGCAGCAGATGCAGGAGCAGAAATCACCAAGAGGAAGTGGGAGAAGGACGGGACTGTCGCTGAGCACTGGAAGCACTACCTGCAGAACACCTGCATCGAGTGGCTGAGGAAATACGTGAGCTACGGGCGGGCCGTGCTGGAGAGGAAA
>MK186013 [organism=Haliaeetus albicilla] MHC class I antigen gene, Haal-10 allele, exon 3 and partial cds
GCTCACATGCTGCAGCGCATGTACGGCTGTGACATCCTGGAGGACGGCAGCACCAGGGGGTATCGGCAGATCGCCTACGATGGGAGGGATTTCATCGCCTTCGACTTGGACACAAAGACATTCACTGCAGCAGATGCAGGAGCAGAAATCACCAAGAGGAAGTGGGAGAAGGACGGGACTGTCGCTGAGCACTGGAAGCACTACCTGCAGAACACCTGCATCGAGTGGCTGAGGAAATACGTGAGCTACGGGCGGGCCGTGCTGGAGAGGAAA
>MK186014 [organism=Haliaeetus albicilla] MHC class II antigen B gene, Haal-01 allele, exon 2 and partial cds
GAGATGCATAAGGGTGAGTGTCACTATATCAATGGCACCAAGAATGTGAGGTATTTGCGCAAGGAAATCTACAACCGGGAGCAGAGGGCGCACTTTGACAGCGATGTGGGTCACTTTGTGGCCGACACTCCCCTGGGTGAGCCTGATGCCAAGTACTGGAACAGCCAGCCGGACATACTGGAGAGCCATCGGGCTATGGCAGACACGTCCTGCCGACACAACTACGAGGTGTTGACCCCTTTCATCGTGGAGAGGAGA
>MK186015 [organism=Haliaeetus albicilla] MHC class II antigen B gene, Haal-02 allele, exon 2 and partial cds
GAGATGCATAAGGGTGAGTGTCACTATATCAATGGCACCAAGAATGTGAGGTATTTGCGCAAGGACATCTACAACCGGGAGCAGATGTCGCACTTTGACAGCGATGTGGGTCACTTTGTGGCCGACACTCCCCTGGGTGAGCCTGATGCCAAGTACTGGAACAGCCAGCCGGACATACTGGAGAGCCATCGGGCTATGGCAGACACGTCCTGCCGACACAACTACGAGGTGGTGACCCCTTTCATCGTGGAGAGGAGA
>MK186016 [organism=Haliaeetus albicilla] MHC class II antigen B gene, Haal-03 allele, exon 2 and partial cds
AAGATGCATAAGGGTGAGTGTCACTATATCAATGGCACCAAGAATGTGAGGTATTTGCGCAAGGACATCTACAACCGGGAGCAGATGTCGCACTTTGACAGCGATGTGGGTCACTTTGTGGCCGACACTCCCCTGGGTGAGCCTGATGCCAAGTACTGGAACAGCCAGCCGGACATACTGGAGAGTCATCGGGCTATGGCAGACACGTCCTGCCGACACAACTACGAGGTGGTGACCCCTTTCATCGTGGAGAGGAGA
>MK186017 [organism=Haliaeetus albicilla] MHC class II antigen B gene, Haal-04 allele, exon 2 and partial cds
AAGATGCATAAGGGTGAGTGTCACTATATCAATGGCACCAAGAATGTGAGGTATTTGCGCAAGGACATCTACAACCGGGAGCAGATGTCGCACTTTGACAGCGATGTGGGTCACTTTGTGGCCGACACTCCCCTGGGTGAGCCTGATGCCAAGTACTGGAACAGCCAGCCGGACATACTGGAGAGCCATCGGGCTATGGCAGACACGTCCTGCCGACACAACTACGAGGTGGTGACCCCTTTCATCGTGGAGAGGAGA
>MK186018 [organism=Haliaeetus albicilla] MHC class II antigen B gene, Haal-05 allele, exon 2 and partial cds
GAGATGGCTAAGTTTGAGTGTCACCACCTCAATGGCACCAAGAACATCAGGTATCTGGAAAAGTACATCTACAACCGGGAGCAGATGTCGCACTTTGACAGCGATGTGGGTCACTTTGTGGCTGACACCCTCCTGGGTGAGCCTGATGCCAAGTACTGGAACAGCCAGCCAGACCTACTGGAGAGGAAACGGGCTGAGGTGGACAGGTTGTGCCGACACAACTACGAGGTGTCGACCCCTTTCATCGTGGAGAGGAGA
>MK186019 [organism=Haliaeetus albicilla] MHC class II antigen B gene, Haal-06 allele, exon 2 and partial cds
GAGATGGCTAAGTTTGAGTGTCACCACCTCAATGGCACCAAGAACATCAGGTATCTGGAAAAGTACATCTACAACCGGGAGCAGAGGGCGCACTTTGACAGCGATGTGGGTCACTTTGTGGCTGACACCCTCCTGGGTGAGCCAGATGCCAAGTACTGGAACAGCCAGCCAGACCTACTGGAGAGGAAACGGGCTGAGGTGGACAGGTTGTGCCGACACAACTACGAGGTGGTGACCCCTTTCACCGTGGAGAGGAGA
>MK186020 [organism=Haliaeetus albicilla] MHC class II antigen B gene, Haal-07 allele, exon 2 and partial cds
GAGATGGCTAAGTTTGAGTGTCACCACCTCAATGGCACCAAGAACATCAGGTATCTGGAAAAGTACATCTACAACCGGGAGCAGAGGGCGCACTTTGACAGCGATGTGGGTCACTTTGTGGCTGACACCCTCCTGGGTGAGCCTTCTGCCAAGTACTGGAACAGCCAGCCAGACCTACTGGAGAGGAAACGGGCTGAGGTGGACAGGTTGTGCCGACACAACTACGAGGTGGTGACCCCTTTCACCGTGGAGAGGAGA
>MK186021 [organism=Haliaeetus albicilla] MHC class II antigen B gene, Haal-08 allele, exon 2 and partial cds
GAGATGCATAAGGCTGAGTGTCACTACCTCAACGGCAGAAAGCAGGTGAAGTTTCTGGTGAAGTACATCTACAACCGGGAGCAGAGGGCGCACTTTGACAGCGATGTGGGTCACTTTGTGGCTGACACCCTCCTGGGTGAGCCTTCTGCCAAGTACTGGAACAGCCAGCCAGACCTACTGGAGAGGAAACGGACTTCAGTGGACACGTTCTGCCGACACAACTACGAGGTGTCGACCCCTTTCATCGTGGAGAGGAGA
>MK186022 [organism=Haliaeetus albicilla] MHC class II antigen B gene, Haal-09 allele, exon 2 and partial cds
GAGATGCATAAGGCTGAGTGTCACTACCTCAACGGCAGAAAGCAGGTGAAGTTTCTGGTGAAGTACATCTACAACCGGGAGCAGAGGGCGCACTTTGACAGCGATGTGGGTCACTTTGTGGCCGACACCCTCCTGGGTGAGCCTGATGCCAAGTACTGGAACAGCCAGCCAGACCTACTGGAGAGGAAACGGACTTCAGTGGACACGTTCTGCCGACACAACTACGAGGTGTCGACCCCTTTCATCGTGGAGAGGAGA
>MK186023 [organism=Haliaeetus albicilla] MHC class II antigen B gene, Haal-10 allele, exon 2 and partial cds
GAGATGCATAAGGCTGAGTGTCACTACCTCAACGGCAGAAAGCAGGTGAAGTTTCTGGTGAAGTACATCTACAACCGGGAGCAGAGGGCGCACTTTGACAGCGATGTGGGTCACTTTGTGGCTGACACCCTCCTGGGTGAGCCTGATGCCAAGTACTGGAACAGCCAGCCAGACCTACTGGAGAGGAAACGGACTTCAGTGGACACGTTCTGCCGACACAACTACGAGGTGTCGACCCCTTTCATCGTGGAGAGGAGA
>MK1860024 [organism=Haliaeetus albicilla] MHC class II antigen B gene, Haal-11 allele, exon 2 and partial cds
AAGATGACTAAGGCTGAGTGTCACTACCTCAACGGCAGAAAGCAGGTGAAGTTTCTGGTGAAGGACATCTACAACCGGGAGCAGATGTCGCACTTTGACAGCGATGTGGGTCACTTTGTGGCCGACACCCTCCTGGGTGAGCCAGATGCCAAGTACTGGAACAGCCAGCCGGACATACTGGAGAGGCATCGGGCTGAGGTGGACAGGTTGTGCCGACACAACTACGAGGTGGTGACCCCTTTCACCGTGGAGAGGAGA
>MK186025 [organism=Haliaeetus albicilla] MHC class II antigen B gene, Haal-12 allele, exon 2 and partial cds
AAGATGACTAAGGCTGAGTGTCACTACCTCAACGGCAGAATGCAGGTGAAGTTTCTGGTGAAGGACATCTACAACCGGGAGCAGATGTCGCACTTTGACAGCGATGTGGGTCACTTTGTGGCCGACACCCTCCTGGGTGAGCCAGATGCCAAGTACTGGAACAGCCAGCCGGACATACTGGAGAGGCATCGGGCTGAGGTGGACAGGTTGTGCCGACACAACTACGAGGTGGTGACCCCTTTCACCGTGGAGAGGAGA
>MK186026 [organism=Haliaeetus albicilla] MHC class II antigen B gene, Haal-13 allele, exon 2 and partial cds
GAGATGCATAAGGCTGAGTGTCACTACCTCAACGGCAGAAAGCAGGTGAAGTTTCTGGTGAAGGACATCTACAACCGGGAGCAGATGTCGCACTTTGACAGCGATGTGGGTCACTTTGTGGCCGACACTCCCCTGGGTGAGCCAGATGCCAAGTACTGGAACAGCCAGCCAGACATACTGGAGAGACATCGGGCTGGGGTGGACACGTTCTGCCGACACAACTACGAGGTGGTGACCCCTTTCACCATGGAGAGGAGA
>MK186027 [organism=Haliaeetus albicilla] MHC class II antigen B gene, Haal-14 allele, exon 2 and partial cds
GAGATGCATAAGGCTGAGTGTCACTACCTCAACGGCAGAAAGCAGGTGAAGTTTCTGGTGAAGGACATCTACAACCGGGAGCAGATGTCGCACTTTGACAGCGATGTGGGTCACTTTGTGGCCGACACCCTCCTGGGTGAGCCTGATGCCAAGTACTGGAACAGCCAGCCAGACATACTGGAGAGACATCGGGCTGGGGTGGACACGTTCTGCCGACACAACTACGAGGTGTCGACCCCTTTCATCGTGGAGAGGAGA
>MK186028 [organism=Haliaeetus albicilla] MHC class II antigen B gene, Haal-15 allele, exon 2 and partial cds
AAGATGACTAAGGCTGAGTGTCACTACCTCAACGGCAGAAAGCAGGTGAAGTTTCTGGTGAAGGACATCTACAACCGGGAGCAGATGTCGCACTTTGACAGCGATGTGGGTCACTTTGTGGCCGACACCCTCCTGGGTGAGCCTGATGCCAAGTACTGGAACAGCCAGCCAGACATACTGGAGAGACATCGGGCTGGGGTGGACACGTTCTGCCGACACAACTACGAGGTGTCGACCCCTTTCATCGTGGAGAGGAGA
>MK186029 [organism=Haliaeetus albicilla] MHC class II antigen B gene, Haal-16 allele, exon 2 and partial cds
GAGATGCATAAGGCTGAGTGTCACTACCTCAACGGCAGAAAGCAGGTGAAGTTTCTGGTGAAGGACATCTACAACCGGGAGCAGAGGGCGCACTTTGACAGCGATGTGGGTCACTTTGTGGCTGACACCCTCCTGGGTGAGCCTTCTGCCAAGTACTGGAACAGCCAGCCAGACCTACTGGAGAGACATCGGGCTGGGGTGGACACGTTCTGCCGACACAACTACGAGGTGTTGACCCCTTTCATCGTGGAGAGGAGA
>MK186030 [organism=Haliaeetus albicilla] MHC class II antigen B gene, Haal-17 allele, exon 2 and partial cds
GAGATGCATAAGGCTGAGTGTCACTACCTCAACGGCAGAAAGCAGGTGAAGTTTCTGGTGAAGTACATCTACAACCGGGAGCAGATGTCGCACTTTGACAGCGATGTGGGTCACTTTGTGGCTGACACCCTCCTGGGTGAGCCTTCTGCCAAGTACTGGAACAGCCAGCCAGACCTACTGGAGAGACATCGGGCTGGGGTGGACACGTTCTGCCGACACAACTACGAGGTGTCGACCCCTTTCATCGTGGAGAGGAGA
